# Supplementary material for: Experimental and histological evaluation of different clamp technique for pulmonary artery
Source: Interdiscip Cardiovasc Thorac Surg. 2023 Jul 31;37(3):ivad119. doi: 10.1093/icvts/ivad119 (PMC10500086; doi:10.1093/icvts/ivad119)
Supplement: ivad119_Supplementary_Data [file ivad119_supplementary_data.zip]

Archive with 4 entries (4 files):
- Supplementary Figure 3.eps
- Supplementary Figure 1.eps
- Supplementary Figure 2.eps
- Supplementary Figure 4.eps
